# Supplementary material for: Constructing an ovarian cancer metastasis index by dissecting medical records
Source: Oncotarget. 2017 Nov 6;8(60):102212–22. doi: 10.18632/oncotarget.22336 (PMC5731947; doi:10.18632/oncotarget.22336)
Supplement: Supplementary file 2 [file oncotarget-08-102212-s002.xlsx]

## Sheet: Table S2
Dataset 1. Metastatic site and clinical examination results for the patients included in this study (Training set).
Category	Site (abbreviation) /MEI (abbreviation, Unit)	Patient0001	Patient0002	Patient0003	Patient0004	Patient0005	Patient0006	Patient0007	Patient0008	Patient0009	Patient0010	Patient0011	Patient0012	Patient0013	Patient0014	Patient0015	Patient0016	Patient0017	Patient0018	Patient0019	Patient0020	Patient0021	Patient0022	Patient0023	Patient0024	Patient0025	Patient0026	Patient0027	Patient0028	Patient0029	Patient0030	Patient0031	Patient0032	Patient0033	Patient0034	Patient0035	Patient0036	Patient0037	Patient0038	Patient0039	Patient0040	Patient0041	Patient0042	Patient0043	Patient0044	Patient0045	Patient0046	Patient0047	Patient0048
Metastatic site	bladder (BLA, 0:no metastasis/1:cancer metastasis)	0	0	0	0	0	0	0	0	0	0	0	0	0	0	0	0	0	0	0	0	0	0	0	0	0	0	0	0	0	0	0	0	0	0	0	0	0	0	0	0	0	0	0	0	0	0	0	0
	diaphragm (DIA, 0:no metastasis/1:cancer metastasis)	0	0	0	0	0	0	0	0	0	0	0	0	0	0	0	0	0	0	0	0	0	0	0	0	0	0	0	0	0	0	0	0	0	0	0	0	0	0	0	0	0	0	0	0	0	0	0	0
	greater omentum (GO, 0:no metastasis/1:cancer metastasis)	0	0	0	0	0	0	0	0	0	0	0	0	0	0	0	0	0	0	0	0	0	0	0	0	0	0	0	0	0	0	0	0	0	0	0	0	0	0	0	0	0	0	0	0	0	0	0	0
	internal genital organs (IGO, 0:no metastasis/1:cancer metastasis)	0	0	0	0	0	0	0	0	0	0	0	0	0	0	0	0	0	0	0	0	0	0	0	0	0	0	0	0	0	0	0	0	0	0	0	0	0	0	0	0	0	0	0	0	0	0	0	0
	large intestine (LI, 0:no metastasis/1:cancer metastasis)	0	0	0	0	0	0	0	0	0	0	0	0	0	0	0	0	0	0	0	0	0	0	0	0	0	0	0	0	0	0	0	0	0	0	0	0	0	0	0	0	0	0	0	0	0	0	0	0
	Liver (LIV, 0:no metastasis/1:cancer metastasis)	0	0	0	0	0	0	0	0	0	0	0	0	0	0	0	0	0	0	0	0	0	0	0	0	0	0	0	0	0	0	0	0	0	0	0	0	0	0	0	0	0	0	0	0	0	0	0	0
	lymph node (LYM, 0:no metastasis/1:cancer metastasis)	0	0	0	0	0	0	0	0	0	0	0	0	0	0	0	0	0	0	0	0	0	0	0	0	0	0	0	0	0	0	0	0	0	0	0	0	0	0	0	0	0	0	0	0	0	0	0	0
	mesentery (MES, 0:no metastasis/1:cancer metastasis)	0	0	0	0	0	0	0	0	0	0	0	0	0	0	0	0	0	0	0	0	0	0	0	0	0	0	0	0	0	0	0	0	0	0	0	0	0	0	0	0	0	0	0	0	0	0	0	0
	peritoneum (PER,0:no metastasis/1:cancer metastasis)	0	0	0	0	0	0	0	0	0	0	0	0	0	0	0	0	0	0	0	0	0	0	0	0	0	0	0	0	0	0	0	0	0	0	0	0	0	0	0	0	0	0	0	0	0	0	0	0
	paracolic sulci (PS, 0:no metastasis/1:cancer metastasis)	0	0	0	0	0	0	0	0	0	0	0	0	0	0	0	0	0	0	0	0	0	0	0	0	0	0	0	0	0	0	0	0	0	0	0	0	0	0	0	0	0	0	0	0	0	0	0	0
	rectouterine fossa (RF, 0:no metastasis/1:cancer metastasis)	0	0	0	0	0	0	0	0	0	0	0	0	0	0	0	0	0	0	0	0	0	0	0	0	0	0	0	0	0	0	0	0	0	0	0	0	0	0	0	0	0	0	0	0	0	0	0	0
	small intestine (SI, 0:no metastasis/1:cancer metastasis)	0	0	0	0	0	0	0	0	0	0	0	0	0	0	0	0	0	0	0	0	0	0	0	0	0	0	0	0	0	0	0	0	0	0	0	0	0	0	0	0	0	0	0	0	0	0	0	0
	spleen (SPL, 0:no metastasis/1:cancer metastasis)	0	0	0	0	0	0	0	0	0	0	0	0	0	0	0	0	0	0	0	0	0	0	0	0	0	0	0	0	0	0	0	0	0	0	0	0	0	0	0	0	0	0	0	0	0	0	0	0
	stomach (STO, 0:no metastasis/1:cancer metastasis)	0	0	0	0	0	0	0	0	0	0	0	0	0	0	0	0	0	0	0	0	0	0	0	0	0	0	0	0	0	0	0	0	0	0	0	0	0	0	0	0	0	0	0	0	0	0	0	0
	ureter (URE, 0:no metastasis/1:cancer metastasis)	0	0	0	0	0	0	0	0	0	0	0	0	0	0	0	0	0	0	0	0	0	0	0	0	0	0	0	0	0	0	0	0	0	0	0	0	0	0	0	0	0	0	0	0	0	0	0	0
Basic information	Age of patient (Age, year)	49	50	66	60	45	56	48	50	61	53	45	39	58	57	57	58	56	51	52	56	69	47	43	56	71	39	54	49	59	76	46	60	43	59	55	54	53	58	59	71	62	55	55	53	54	40	52	57
	Menopause (Menopause, 0:Premenopausal/1:Postmenopausal)	0	0	1	1	0	1	1	1	1	0	0	0	1	1	1	1	1	1	0	1	1	0	0	1	1	0	0	0	1	1	0	1	0	1	0	1	1	1	1	1	1	1	0	1	1	0	0	0
Blood test	activated partial thromboplastin time (APTT, s)	34.6	33.6	23.7	22.8	23.2	27.6	28.8	24.4	27.8	26.4	32.2	29.8	25.3	24.5	18.1	30.5	23.1	29.3	29	26.9	27.7	26.3	24	25.1	27.1	25	28.3	27.1	21.3	30.9	23	25.6	24.5	32.1	22.3	25.5	28.4	21.4	25	21.4	28.3	24.1	30.7	29	28.9	36.4	30.7	20.8
	a-hydroxybutyrate dehydrogenase (HBDH, U/L)	105	138	187	134	120	150	39	187	72	144	187	187	307	187	98	537	112	254	173	176	153	130	125	122	449	187	122	140	137	94	128	140	134	51	275	76	118	130	145	220	187	78	82	187	187	143	79	171
	alanine aminotransferase (ALT, U/L)	23	32.9	9.7	35	13	30	39	6.8	29	19	23	7	15	13	19	12	18	15	10	14	18	4	41	16	10	13	12	26	26	27	11	16	13	27	15	54	14.2	17	42	19	9	34	29	24	15	4	19	27
	albumin (ALB, g/L)	34	35.6	36.6	45.9	38.5	41.1	41.1	40.6	40.7	41.6	43.6	31	44.8	36.6	37.9	31.5	43	38	42	38	47	35	39	44	44	41	44	43	45	40.9	36	40	42	36.9	40	43.2	42.6	39	39	41	43	44.3	38.1	44.5	45.7	47	36	48
	Albumin/Globulin (A/G)	1	1.2	1.1	1.8	1.4	1.4	1.3	1.3	1.3	1.4	1.7	1.5	1.5	1.3	1.7	1.3	1.1	1.1	1.7	1.2	1.2	1.1	1.3	1.7	1.5	1.4	1.3	1.5	1.6	1	1.3	1.3	1.2	1.2	1.3	1.2	1.8	1.4	1.2	1.2	1.6	1.6	1.4	1.4	1.7	1.6	1.3	1.8
	alkaline phosphatase (ALP, U/L)	67	108	69	83	120	110	101	84	99	126	58	29	81	62	61	46	68	58	103	59	88	48	59	75	30	59	55	79	84	86	73	88	61	48	133	123	85	88	108	47	78	65	43	91	82	50	57	92
	aspartate amino transferase (AST, U/L)	19	35	15	23	51	18	37	10	22	20	27	8	29	12	27	23	17	25	17	17	16	11	25	15	23	13	16	25	20	14	21	20	19	13	17	43	25	24	36	28	12	20	17	20	17	16	28	13
	basophil count (BASO, 10^9/L)	0.04	0.05	0.04	0.06	0.09	0.02	0.04	0.04	0.1	0.14	0.06	0.3	0.02	0.06	0.12	0.03	0.03	0.01	0.02	0.05	0.02	0.02	0.04	0.05	0.05	0.04	0.04	0.02	0.02	0.1	0.04	0.07	0.03	0.04	0.04	0.07	0.06	0.03	0.03	0.04	0.02	0.04	0.05	0.02	0.04	0.05	0	0.03
	basophil percentage (BASO%, %)	0.241	1.12	0.81	0.78	0.9	0.4	0.39	0.57	1.22	1.35	0.5	0.46	0.35	0.64	1.84	0.48	0.36	0.21	0.33	0.41	0.29	0.44	0.7	0.7	0.6	0.41	0.54	0.44	0.26	1.14	0.56	0.76	0.62	0.847	0.56	1.1	1.74	0.54	0.61	0.79	0.41	0.85	0.64	0.42	0.71	0.54	0.04	0.44
	blood platelet count (PLT, 10^9/L)	373	199	284	197	249	224	229	344	635	363	244	291	247	345	443	406	283	168	235	262	203	187	206	239	202	276	257	134	204	267	332	341	312	251	224	176	188	190	152	193	183	212	264	156	149	310	219	265
	calcium ion (CA, mmol/L)	2.44	2.32	2.17	2.4	2.5	2.4	2.4	2.2	2.7	2.5	2.3	1.8	2.1	2.2	2.4	2.3	2.2	2.1	2.2	2.1	2.3	2.3	2.4	2.5	2.3	2.2	2.3	2.3	2.9	2.54	2	2.4	2.5	2.28	2.4	2.28	2.48	2.4	2.2	2.5	2	2.3	2.3	2.1	2.3	2.3	2.3	2.2
	carban dioxide-combining Power (TCO2, mmol/L)	20.5	28.8	25.1	24.4	25.4	28.8	26.4	27.6	24.8	28.3	25.3	25.8	28.2	27.1	24.3	26.3	29.6	30.9	28.6	23.6	29.6	33.1	29.4	25.1	23.4	25	30.6	27.6	28.3	21.6	27.3	26.3	27.6	24.3	24	28	24.8	25.3	25.6	26	23.2	24.5	22.8	23.6	23.3	22.6	24.1	24.6
	chloridion (CL, mmol/L)	104	114	104	105	98	100	99	105	97	100	98	108	100	105	100	101	100	98	102	103	98	101	102	102	101	103	99	103	102	96	98	104	103	106	104	105	106	105	102	105	105	102	104	105	105	100	102	103
	creatine kinase (CK, U/L)	62	130	57	144	359	75	69	57	39	53	57	57	23	57	22	65	45	31	211	116	55	37	28	72	95	57	27	63	47	49	49	33	68	26	61	97	77	272	70	50	57	69	67	57	57	78	28	99
	creatine kinase isozyme (CKMB, U/L)	2.3	4	4.3	9	8	5	27	4.3	8	4	4.3	4.3	7	4.3	4	6	9	6	3	3	5	2	1	2	3	4.3	2	3	2	5	2	2	1	2	2	4.3	3.4	7	4	4	4.3	5	3	4.3	4.3	3	2	3
	creatinine (CREA, μmol/L)	76	46.2	68.1	67	67	54	67	90	68	60	51	72	69	81	74	62	80	70	81	91	92	74	84	76	72	74	77	86	97	69	86	88	71	67	90	76	79.9	75	61	76	35	80	63	59	49	58	43	84
	direct bilirubin (DBIL, μmol/L)	1.43	2.67	3.45	3.17	1.76	2.54	1.35	1.26	4.22	2.91	5.02	4.23	6.35	1.63	2.36	2.47	6	3.07	5.67	6.1	3.77	3.66	7.78	4.84	2.17	3.3	4.89	1.67	1.95	2.66	0.23	2.93	0.56	1.8	3.67	3.19	4.46	2.24	4.97	2.74	1.44	2.86	4.7	2.58	1.79	9.41	3.7	2.22
	eosinophil count (EO, 10^9/L)	0.01	0.16	0.1	0.08	0.54	0.11	0.3	0.21	0.13	0.22	0.18	0.03	0.16	0.11	0.04	0.04	0.04	0.13	0.06	0.15	0.17	0.09	0.06	0.23	0.12	0.18	0.81	0.06	0.06	0.11	0.07	0.17	0.13	0.12	0.11	0.16	0.06	0.05	0.08	0.09	0.06	0.33	0.09	0.05	0.1	0.05	0.43	0.73
	eosinophil percentage (EO%, %)	0.089	3.52	1.75	1.01	5.46	2.1	2.88	2.77	1.64	2.14	1.5	0.47	3.38	1.16	0.59	0.54	0.43	2.9	0.9	1.12	2.41	1.58	1.17	3.34	1.42	1.99	11.6	1.42	0.82	1.28	0.89	1.93	2.82	2.56	1.52	2.66	1.74	0.89	1.82	1.89	1.14	6.47	1.18	1.15	1.86	0.54	5.76	11.52
	fibrinogen (Fbg, g/L)	4.5	1.5	3.6	3.6	3.9	3.3	2.6	3.3	5.4	4.9	6	4.36	5.4	5.2	1.8	4.7	5.04	1.93	2.61	3.23	3.78	3.1	2.98	3.45	4.87	4.41	3.61	2.04	2.48	2.8	5.41	2.48	2.13	2.88	3.34	3.16	1.95	2.8	2.27	2.95	2.14	3.4	2.8	3.01	2.94	3.1	2.24	3.21
	globulin (GLOB, g/L)	35.7	30.4	32.1	25.8	28.1	30.2	32.4	31.8	31.6	30.8	25.8	19.3	29.4	28.3	22.6	24	39	34	25	31	38	31	29	26	29	30	33	28	29	41.4	27	31	34	30.1	31	37.3	23.3	28	32	33	26.7	27.9	26.5	30.8	26.9	29	28	27
	glucose (GLU, mmol/L)	6.55	4.6	5.8	5.9	5.2	5.7	4.9	4.9	5.4	5.9	4.8	5.3	5.1	5.6	5.3	6.5	5.7	4.7	5.6	5.5	9.9	4.9	4.9	5.3	4.6	5.5	4.9	5	8.6	4.42	5.8	5.6	4.4	5.39	5.3	5.8	5	4.6	5.6	4.8	4.4	5.3	4.6	7.1	4.6	4.7	4.4	5.9
	hematocrit (HCT, %)	34.9	37.4	34.4	37.4	39.5	40.8	38.8	36.6	38.6	38.06	35.8	38.57	36.42	40.3	35.51	30.27	37.59	36.5	39.22	64.5	39.76	35.3	35.05	40.7	38.8	36.97	44.09	39.35	39.84	41.1	38.25	39.8	27.89	35.5	38.54	40.6	37.3	40.66	43	39.4	42.03	36.9	33.9	43.43	39.05	38.9	35.82	39.77
	hemoglobin (HGB, g/L)	120	134	122	128	148	132	128	115	129	130.4	125	131.4	129.9	136.8	122.9	102.6	127.7	128.5	132.9	124	134.5	117	122.6	133	125	129.4	151	136.2	137.3	139	122.8	133	89.4	124	137	143	134	134	141	124	133.6	126	126	139.7	125.1	126	111.5	124
	hemoglobin ratio (PTR)	0.98	0.92	0.93	0.92	0.87	1.07	0.99	1.01	1.09	1.09	0.97	1.12	1.03	0.88	0.9	0.98	1.03	1.12	1.03	1.1	1.08	1.06	0.94	1.1	1.15	1.22	0.93	0.95	0.86	0.91	1	0.98	0.96	1.13	0.93	1.01	0.95	1.03	1.1	0.97	1	0.91	0.97	1.01	0.95	1.01	1	0.96
	indirect bilirubin (IDBIL, μmol/L)	4.9	2.13	16.13	11.4	3.82	11.57	9.23	2.03	5.27	10.45	10.8	16.65	7.02	6.35	6.96	4.75	8.82	6.56	6.66	7.06	8.09	4.49	12.76	12.4	10.84	6.98	10.07	7.75	9.06	8.77	5.85	7.82	8.14	5.69	12.59	6.8	8.62	10.28	14.45	14.83	13.69	13.89	12.38	10.81	4.9	24.2	10.88	7.9
	inorganic phosphorus (PHOS, mmol/L)	1.24	1.19	0.17	0.83	0.81	1.56	1.1	1.27	1.24	1.34	1.07	1.25	1.4	1.3	1.13	0.76	1.06	1.41	1.1	0.93	1.2	0.95	1.12	1.19	1.28	1	1.24	1.32	1.78	1.37	0.91	1.58	0.91	1.41	0.93	1.17	1.26	0.99	0.98	1.27	0.76	1.19	1.19	1.27	1.16	1.06	1.44	1.15
	international normalized ratio (INR)	0.98	0.92	0.93	0.92	0.87	1.07	0.99	1.01	1.09	1.09	0.97	1.12	1.03	0.88	0.9	0.98	1.03	1.12	1.03	1.1	1.08	1.06	0.94	1.1	1.15	1.22	0.93	0.95	0.87	0.91	1	0.98	0.96	1.13	0.93	1.01	0.95	1.03	1.09	0.97	1	0.91	0.97	1.01	0.95	1.01	1	0.96
	kalium ion (K, mmol/L)	3.91	4.05	4.61	3.77	3.78	4.83	4.92	3.9	4.85	4.51	4.24	4.29	4.31	4.97	4.32	3.89	4.03	3.14	3.57	3.76	4.27	3.81	4.34	4.56	4.19	3.97	4.44	4.17	4	3.43	3.72	4.4	4.48	4.36	3.36	4.34	4.14	4.59	4	4.73	3.43	4.83	3.86	3.92	3.8	4.1	4.09	4.6
	lactate dehydrogenase (LDH, U/L)	237	176	167	173	184	221	371	202	139	186	196	139	426	170	160	644	194	389	187	210	167	138	144	156	536	151	148	152	166	170	185	190	157	97	361	170	166	166	187	272	171	97	119	263	173	170	110	221
	lymphocyte count (LYMPH, 10^9/L)	1.2	1.95	1.14	1.95	3.02	1.82	3.32	2.22	2.48	1.78	2.93	1.12	1.29	2.96	1.5	1.38	1.83	1.28	2.22	1.44	2.96	1.69	1.59	2.02	2.38	1.93	2.03	1.9	2.36	1.45	2.25	4.54	1.99	1.98	2.54	2.13	1.78	1.75	1.36	2.07	1.56	1.57	3.84	2.24	2.42	1.54	2.29	1.83
	lymphocytes percentage (LYMPH%, %)	7.8	43	20.6	24.2	30.4	36.3	31.6	29.3	31.2	17.57	24.3	15.23	27.72	30.59	22.86	21.09	19.06	27.97	34.66	11	41.48	30.9	30.71	28.9	28.8	21.73	29.06	45.87	31.27	17.2	29.05	52.1	42.52	42.5	36.56	35.5	49.8	34.13	30.3	42	29.49	31.3	48.5	48.93	44.99	16.8	30.51	28.66
	magnesium ion (MG, mmol/L)	0.86	0.79	1.01	0.91	0.92	0.89	0.92	1.02	1	1.02	1.08	0.73	0.98	1.01	0.69	1.06	0.92	0.78	0.96	0.96	0.94	0.82	0.9	1.06	0.88	0.86	0.89	0.99	1.02	0.81	0.92	0.86	1	0.86	0.95	0.6	0.89	1.01	1.03	0.92	0.96	1.14	0.88	0.9	0.96	0.91	0.88	1.13
	mean corpuscular hemoglobin (MCH, pg)	26.2	32.1	30.4	29.5	36.4	27.6	27.6	32.6	28.7	30.3	30	30.9	33.1	30.6	32.5	29	32.7	30.9	31.4	33.8	31.3	30.6	31.2	28.8	29.2	29.2	29.8	32.1	32.3	30	24.3	29.9	24.4	31.9	30.5	31.1	32.4	32.2	31.2	29	28.9	29.8	32.2	26.6	29.5	30.3	27.8	27.2
	mean corpuscular volume (MCV, fl)	76.1	89.6	85.7	85.7	97.3	85.3	83.5	104	86.1	88.6	86.3	90.7	92.9	90.1	93.8	85.4	97.2	97.8	92.7	94.1	92.5	92.2	89.3	88.4	91	83.3	86.9	92.7	93.7	88.6	75.7	89.7	76.2	91.5	85.6	88.1	90	97.8	94.8	91.8	91	87	87	82.8	92.2	93.7	89.5	87.1
	mean corpuscular-hemoglobin concentration (MCHC, g/L)	344	358	354	344	374	323	331	313	334	343	348	341	357	339	346	339	336	352	339	359	338	332	350	326	321	350	343	346	345	338	321	333	321	349	356	352	360	330	329	316	318	343	371	322	320	323	311	312
	mean platelet volume (MPV, fl)	8	8.9	8.3	12.2	8.4	8.8	9.9	9.3	7.9	9.3	9.7	9.4	8.6	9.8	7.7	6.6	7.8	9.1	8.9	9.1	9.9	11.1	9.9	8.5	8.3	7.9	8.1	9.5	10.4	10.1	8.7	7.1	8.8	9.1	9.1	9.5	9.1	8.5	10.1	8.7	9.3	7.5	9.5	10	9	8.7	7.7	7.7
	monocyte count (MONO, 10^9/L)	0.83	0.56	0.34	0.59	0.87	0.25	0.52	0.64	0.66	1.06	1.25	0.38	0.28	0.6	0.32	0.81	0.53	0.35	0.39	0.58	0.43	0.28	0.49	0.56	0.66	0.37	0.49	0.19	0.6	0.86	0.64	0.76	0.43	0.39	0.48	0.5	0.21	0.3	0.3	0.4	0.47	0.46	0.59	0.39	0.36	0.62	0.65	0.5
	monocytes percentage (MONO%, %)	5.37	12.3	6.22	7.37	8.69	4.88	1.93	8.39	8.28	10.47	10.3	5.14	5.95	6.22	4.88	12.3	5.54	7.66	6.08	4.38	6.07	5.04	9.42	8.02	7.95	4.12	6.98	4.7	7.94	10.2	8.29	8.75	9.26	8.47	6.9	8.32	5.78	5.81	6.77	8.04	8.92	9.1	8.22	8.61	6.65	6.72	8.69	7.82
	neutrophil count (NEUT, 10^9/L)	13.4	1.82	3.89	5.37	5.43	2.83	6.32	4.47	4.59	6.94	7.67	5.81	2.92	5.93	4.57	4.3	7.17	2.81	3.71	11	3.55	3.4	3	4.12	5.05	6.39	3.62	1.97	4.5	5.91	4.73	3.17	2.09	2.12	3.79	3.15	1.46	3.01	2.71	2.34	3.17	2.63	2.97	1.87	2.46	6.92	4.13	3.28
	neutrophil percentage (NEUT%, %)	86.5	40.1	70.6	66.6	54.6	56.3	60.2	59	57.7	68.47	63.4	78.7	62.6	61.39	69.83	65.59	74.61	61.26	58.03	83.1	49.75	62	58	59	61.2	71.75	51.82	47.57	59.71	70.1	61.21	36.4	44.78	45.6	54.46	52.4	41	58.63	60.5	47.3	60.04	52.3	41.4	40.89	45.79	75.4	55	51.56
	platelet distribution width (PDW, %)	17.6	17.1	17.1	19.7	17.1	18.6	20.3	17	17.2	16.5	17.1	16	16.5	16	16.2	17	16.2	15.8	16.1	17.2	16.3	18.6	16.8	17.5	17	16.5	16.5	16.6	17.1	17.1	16.6	16.8	16.4	16	16.2	17.3	17.3	15.9	18	17	16.9	16.4	18.2	16.1	16.5	17.8	16.3	16
	prealbumin (PA, mg/L)	185	158	171	273	313	267	243	167.87	338	155	136	142.3	242	279.5	223	55	167	232	264	253	275	198	272	275	209	179	211	254	338	185	217	281	265	262	181.25	216	217	235	146	265	181.9	370	224	248.5	258.94	179	169	259
	prothrombin activity (PT%, %)	94.4	109.8	114.4	107.4	113.6	88.5	97.6	95.7	86.9	86.9	100.7	83.8	92.9	112.3	109.8	98.6	93.8	84.6	93.8	86.1	87.7	90.2	104	86.1	81.6	75	105.1	102.8	119.4	112	96.6	101.3	101.8	84.2	108.4	95.5	102.3	89.9	88	102.2	98	108.6	99.7	97	101.9	93.2	98	103.3
	prothrombin time (PT, s)	12.3	11.5	11.6	10.8	10.3	12.7	11.7	11.9	12.9	12.9	11.4	13.3	12.2	10.4	10.6	11.6	12.1	13.2	12.1	13	12.8	12.5	11.1	13	13.6	14	11	11.2	9.9	11.4	11.8	11.3	11.3	13.4	10.7	12	11.3	11.9	12.6	11.1	11.5	10.7	11.5	11.6	10.9	11.6	11.5	11
	red blood cell count in blood (B-RBC, 10^12/L)	4.59	4.18	4.02	4.36	4.06	4.78	4.65	3.52	4.49	4.3	4.15	4.25	3.92	4.47	3.79	3.54	3.91	4.16	4.23	3.66	4.3	3.83	3.93	4.6	4.27	4.44	5.07	4.24	4.25	4.64	5.06	4.44	3.66	3.88	4.5	4.61	4.14	4.16	4.54	4.29	4.62	4.24	3.89	5.24	4.24	4.15	4	4.75
	red blood cell volume distribution (RDW, %)	18.8	14.1	15.1	13.4	14.7	13.4	14.6	11.8	14.2	12.2	14.4	13.1	12.2	12.9	12.4	14.3	12.9	13	14	12.3	12.5	12.2	12.2	15	14.6	14.6	13.7	12.6	13	13.9	16.6	14.3	17.4	13.4	12.1	14.6	14.2	12.6	13.2	13.9	12.8	14.1	12.8	13.4	13.6	14.7	12.5	13.2
	sodium ion (NA, mmol/L)	140	145	143	145	142	142	141	139	138	141	140	139	141	141	142	139	140	144	142	143	143	142	138	138	142	135	139	137	140	137	138	139	140	141	139	141	144	141	140	142	141	143	142	144	142	136	137	141
	thrombin time (TT , s)	17	20.2	14.5	15.1	12.6	14.4	16.8	13.9	16.9	15.6	12.8	15.4	13.8	13.8	13.2	13.5	15.4	15.6	17	16.9	16.7	16	17.4	16.3	16.2	15.3	16.3	18.6	16.6	17.6	17.1	18	18.7	19.7	16	10.7	19.8	15.9	19.3	17.6	17.1	14.7	14.5	18	16.6	16.2	17.2	17.2
	thrombocytocrit (PCT, %)	0.3	0.18	0.24	0.24	0.21	0.2	0.23	0.32	0.5	0.34	0.24	0.27	0.21	0.34	0.34	0.27	0.22	0.15	0.21	0.24	0.2	0.21	0.2	0.2	0.17	0.22	0.21	0.13	0.21	0.27	0.29	0.24	0.28	0.23	0.21	0.17	0.17	0.16	0.15	0.17	0.17	0.16	0.25	0.16	0.13	0.27	0.17	0.2
	total bilirubin (TBIL, μmol/L)	6.33	4.8	19.58	14.57	5.58	14.11	10.58	3.29	9.49	13.36	15.82	20.88	13.37	7.98	9.32	7.22	14.82	9.53	12.33	13.16	11.86	8.15	20.54	17.24	13.01	10.25	14.96	9.42	11.01	11.43	6.08	10.75	8.7	7.49	16.26	9.99	13.08	12.52	19.42	17.57	15.13	16.75	17.08	13.39	6.69	33.61	14.58	10.12
	total cholesterol (T-CH, mmol/L)	5.42	4.04	4.36	4.23	4.23	4.25	4.91	4.36	3.32	5.11	4.72	4.36	4.5	4.36	4.03	5.1	4.55	5.43	3.82	4.13	6.89	4.02	4.74	4.99	5.11	4.36	4.94	4.6	6.99	4.72	4.82	4.37	5.63	3.44	5.49	6.13	4.57	4.04	3.47	4.77	4.36	4.27	3.44	4.36	4.36	4.83	3.3	3.69
	total protein (TP, g/L)	69.7	66	68.7	71.7	66.6	71.3	73.5	72.4	72.3	72.4	69.4	50.3	74.2	64.9	60.5	55.5	82	72	67	69	85	66	68	70	73	71	77	71	74	82.3	63	71	76	67	71	80.5	65.9	67	71	74	69.7	72.2	64.6	75.3	72.6	76	64	75
	Triglyceride (TG, mmol/L)	1.92	1	1.2	1.1	1.48	0.7	1.87	1.2	1.4	1.06	0.65	1.2	0.46	1.2	0.87	1	0.81	1.26	0.87	0.99	2.41	1.02	0.54	1.61	1.36	1.2	1.65	1.39	2.08	0.95	1.63	0.25	1.2	1.97	0.89	2.04	1.01	1.03	1.39	1.6	1.2	1.07	0.33	1.2	1.2	0.63	1.22	0.8
	urea nitrogen (UREA, mmol/L)	3.95	6.18	3.53	6.64	3.36	4.97	4.42	4.36	5.25	5.24	3.68	4.8	5.17	3.6	2.91	4.14	4.9	5.4	8	4.9	5.1	4.6	4.8	6.8	3.6	6.2	6.4	7.3	8.9	2.62	6.7	6.2	5.3	5.13	5	4.95	6.17	4.2	6.1	5	3.37	4.21	5.57	5.24	5.79	4.8	3.7	6.4
	uric acid (UA, umol/L)	215	163	201	233	431	185	215	395	259	338	195	246	235	355	208	216	213	214	248	240	140	272	325	249	235	220	391	332	673	199	271	281	245	203	349	310	266	214	311	360	193	275	211	251	270	222	302	503
	white blood cell count in blood (B-WBC, 10^9/L)	15.5	4.54	5.51	8.06	9.95	5.02	10.5	7.58	7.95	10.14	12.1	7.38	4.66	9.66	6.54	6.55	9.61	4.59	6.4	13.2	7.13	5.48	5.17	6.98	8.26	8.9	6.98	4.14	7.54	8.42	7.73	8.7	4.67	4.66	6.96	6.01	3.57	5.13	4.49	4.94	5.28	5.03	7.17	4.57	5.38	9.17	7.51	6.37
	γ-glutamyl transpeptidase (r-GGT, U/L)	22	99.7	22.3	10.4	117.4	25	16.9	19	45	108	19	17	25	25	19	15	44	14	17	14	43	12	15	19	52	14	35	95	66	18	30	14	16	35	13	137	15.5	17	20	8	13	25	9.2	27	14	8	20	47
Intraoperative examination	Laterality (L, 0:Unilateral/1:Bilateral)	0	1	1	0	0	0	0	0	0	0	1	0	0	1	0	0	0	0	0	0	0	0	1	0	0	1	0	0	0	0	1	0	0	1	0	1	0	0	1	0	0	0	1	1	0	1	1	0
	Ascites (A, 0:Not detected/1:Detected)	0	0	0	0	1	0	0	0	1	1	1	1	1	1	0	0	1	1	1	1	0	1	0	1	0	1	1	0	1	0	1	1	0	0	1	1	0	0	1	0	0	0	1	1	0	0	0	0
Tumor marker	CA-125 (CA-125, U/mL)	593.2	245.6	681.2	19.1	24.2	121	1137	297	272.5	312.7	771.9	848.3	1786	351.8	2282	615.9	223.1	1111	127.5	210.4	16.97	92.23	278.6	46.54	281.1	392.1	112.3	42.71	46.28	39.17	522.9	73.04	11.92	2119	788.7	133.5	44.1	22.35	50.53	33.65	29.87	14.42	47.7	216.8	53.24	1754	15.08	1982
	CA-19-9 (CA-19-9, U/mL)	13.92	15.1	1.51	8.11	37.46	54.76	73.87	0.6	8.43	25.38	8.97	25.2	11.61	73.87	2.09	13.24	1.31	0.6	9.44	13.42	11.45	73.87	31.16	11.15	28.33	73.87	73.87	11.63	29.03	33.11	13.84	38.66	1.32	21.26	456.9	29	302.6	0.6	18.42	1.3	8.4	11.89	23.7	38.47	25.97	13.71	81.71	1000
Urine test	bacteria count (BAC, /μL)	4118.4	2231.4	1555.4	3587.6	5971.9	4116.4	6667.1	5653.9	4972	4693.2	8669.4	1691.4	2437.1	0	27.5	11.2	101.8	77.4	555.2	361.7	100.7	2567.7	96.7	770.2	27.4	3332.5	501.2	207.8	876.2	2682.4	99.8	245.5	547.1	671.5	142.6	2649.8	6628.5	73.3	38.6	5267.5	180.3	1041.7	4247.3	68.2	192.5	195.6	58	65.2
	cast (CAST, /μL)	0.13	0	0	0	0.13	0	0	0.13	0.13	0.38	0.26	0.13	0.27	0	1.09	0	0.13	0	0	0.13	0.95	0.4	0.81	0.54	0	0.48	0.4	0.27	0.13	0.64	0.13	0.68	2	2.73	0.4	0.13	0.11	0	0	0	0.13	0	0.26	0	0	0.27	0	2.45
	crystalline count (XTAL, /μL)	4	2.7	23.8	15.4	70.9	7.6	30.3	39	38	21.1	1.2	0.1	0.1	0	0.6	255.3	0.5	37.8	0.5	0	0	7.7	0.8	0.4	0.1	52.8	1.7	0.8	0.1	103.1	0	0.5	90.1	0.1	0.4	31.8	112.8	0.1	0.1	0	0	11	49.7	0	0	129.2	0	0.1
	epithelial cell count (EC, /μL)	3.1	0.5	3.4	2	3.6	3.3	1.9	0	11.7	25.2	14.9	21.4	2.8	2.8	15.7	2.5	0.9	3	13.1	3.9	4.3	8.3	2.4	7.1	0.5	10.5	21.9	9.1	0.6	1.4	6.5	13.3	15.8	201.7	5.7	8.2	32.4	2.5	0.9	1	3.2	1.1	12.8	1	3.2	5.7	1.5	12.9
	pathologic cast (P.CAST, /μL)	0	0	0	0	0	0	0	0	0	0	0	0.13	0	0	0.4	0	0.13	0	0	0	0.27	0.13	0.27	0	0	0.16	0.27	0.13	0	0	0.13	0.13	0.54	1.5	0.13	0	0	0	0	0	0	0	0.2	0	0	0	0	0.81
	red blood cell count in urine (U-RBC, /μL)	2.2	2.4	8.6	12.8	7.5	12.4	6.9	3.6	13.7	32.4	65	8.7	12.1	12.17	24.3	3.4	25.5	29.3	9.2	9.5	18.9	78.7	8.4	6.5	12.8	65.9	17.6	13.1	12.6	12.8	18.1	7.7	9.7	32.6	17.9	22.7	48.5	4.7	4	5.6	293.2	6.3	11.8	1.5	3.6	11	1	116
	small round epithelial cells (SRC, /μL)	0.8	0.2	0.7	0	0	0.3	0	0	0.4	4.6	0.3	2	1	0	12.7	0.8	0.1	0.8	1	1	2	0.4	1.6	1.3	0.4	1.4	3	0.4	0.4	0.2	5.1	3.2	4.3	2	1.3	0.2	0.6	0.1	0.2	0.4	0.5	0.3	1.4	0.2	0.4	1.6	0.4	6.4
	urine specific gravity (USG)	1.02	1.015	1.03	1.02	1.03	1.02	1.025	1.025	1.03	1.03	1.025	1.025	1.03	1.03	1.03	1.03	1.03	1.01	1.03	1.025	1.01	1.03	1.02	1.03	1.02	1.02	1.02	1.03	1.025	1.025	1.03	1.025	1.03	1.03	1.03	1.01	1.025	1.025	1.02	1.025	1.015	1.015	1.02	1.03	1.025	1.03	1.025	1.03
	urine-PH (UPH)	5.5	8.5	6.5	5.5	6.5	5.5	6	6	5.5	5.5	6	5	5.5	6	5.5	6.5	5.5	8	6	5.5	5.5	5.5	5.5	5.5	5.5	5.8	6	5.5	4.5	5	5.5	5	5.5	5.5	5.5	8	5.5	8.5	7	5	5.5	8	6	6.5	5	6	5.5	5.5
	white blood cell in urine (U-WBC, /μL)	5.2	6.1	10.2	26.1	3.1	3.1	0.8	1.4	12.8	172.2	23.4	8.7	25.5	5.61	82.1	6.5	7.1	17.6	52.4	10.9	11.6	14.7	9	28.4	3.9	37.5	19.8	3.5	5.3	8.9	11.8	55.8	19.1	19.1	5.1	32.6	98.3	3	1.7	5.1	4.9	9.2	11.5	0.6	3.9	10.7	2	150.5
[truncated: 486 more columns]
