# Supplementary material for: Constructing an ovarian cancer metastasis index by dissecting medical records
Source: Oncotarget. 2017 Nov 6;8(60):102212–22. doi: 10.18632/oncotarget.22336 (PMC5731947; doi:10.18632/oncotarget.22336)
Supplement: Supplementary file 3 [file oncotarget-08-102212-s003.xlsx]

## Sheet: Table S2
Dataset 2. Metastatic site and clinical examination results for the patients included in this study (Validation set).
Category	Site (abbreviation) /MEI (abbreviation, unit)	Patient001	Patient002	Patient003	Patient004	Patient005	Patient006	Patient007	Patient008	Patient009	Patient010	Patient011	Patient012	Patient013	Patient014	Patient015	Patient016	Patient017	Patient018	Patient019	Patient020	Patient021	Patient022	Patient023	Patient024	Patient025	Patient026	Patient027	Patient028	Patient029	Patient030	Patient031	Patient032	Patient033	Patient034	Patient035	Patient036	Patient037	Patient038	Patient039	Patient040	Patient041	Patient042	Patient043	Patient044	Patient045	Patient046	Patient047	Patient048
Metastatic site	bladder (BLA, 0:no metastasis/1:cancer metastasis)	0	0	0	0	0	0	0	0	0	0	0	0	0	0	0	0	0	0	0	0	0	0	0	0	0	0	0	0	0	0	0	0	0	0	0	0	0	0	0	0	0	0	0	0	0	0	0	0
	diaphragm (DIA, 0:no metastasis/1:cancer metastasis)	0	0	0	0	0	0	0	0	0	0	0	0	0	0	0	0	0	0	0	0	0	0	0	0	0	0	0	0	0	0	0	0	0	0	0	0	0	0	0	0	0	0	0	0	0	0	0	0
	greater omentum (GO, 0:no metastasis/1:cancer metastasis)	0	0	0	0	0	0	0	0	0	0	0	0	0	0	0	0	0	0	0	0	0	0	0	0	0	0	0	0	0	0	0	0	0	0	0	0	0	0	0	0	0	0	0	0	0	0	1	0
	internal genital organs (IGO, 0:no metastasis/1:cancer metastasis)	0	0	0	0	0	0	0	0	0	0	0	0	0	0	0	0	0	0	0	0	0	0	0	0	0	0	0	0	0	0	0	0	0	0	0	0	0	0	0	0	0	0	0	0	0	1	0	1
	large intestine (LI, 0:no metastasis/1:cancer metastasis)	0	0	0	0	0	0	0	0	0	0	0	0	0	0	0	0	0	0	0	0	0	0	0	0	0	0	0	0	0	0	0	0	0	0	0	0	0	0	0	0	0	0	0	0	0	0	0	0
	Liver (LIV, 0:no metastasis/1:cancer metastasis)	0	0	0	0	0	0	0	0	0	0	0	0	0	0	0	0	0	0	0	0	0	0	0	0	0	0	0	0	0	0	0	0	0	0	0	0	0	0	0	0	0	0	0	0	0	0	0	0
	lymph node (LYM, 0:no metastasis/1:cancer metastasis)	0	0	0	0	0	0	0	0	0	0	0	0	0	0	0	0	0	0	0	0	0	0	0	0	0	0	0	0	0	0	0	0	0	0	0	0	0	0	0	0	0	0	0	0	0	0	0	0
	mesentery (MES, 0:no metastasis/1:cancer metastasis)	0	0	0	0	0	0	0	0	0	0	0	0	0	0	0	0	0	0	0	0	0	0	0	0	0	0	0	0	0	0	0	0	0	0	0	0	0	0	0	0	0	0	0	0	0	0	0	0
	peritoneum (PER,0:no metastasis/1:cancer metastasis)	0	0	0	0	0	0	0	0	0	0	0	0	0	0	0	0	0	0	0	0	0	0	0	0	0	0	0	0	0	0	0	0	0	0	0	0	0	0	0	0	0	0	0	0	0	0	0	0
	paracolic sulci (PS, 0:no metastasis/1:cancer metastasis)	0	0	0	0	0	0	0	0	0	0	0	0	0	0	0	0	0	0	0	0	0	0	0	0	0	0	0	0	0	0	0	0	0	0	0	0	0	0	0	0	0	0	0	0	0	0	0	0
	rectouterine fossa (RF, 0:no metastasis/1:cancer metastasis)	0	0	0	0	0	0	0	0	0	0	0	0	0	0	0	0	0	0	0	0	0	0	0	0	0	0	0	0	0	0	0	0	0	0	0	0	0	0	0	0	0	0	0	0	0	0	0	0
	small intestine (SI, 0:no metastasis/1:cancer metastasis)	0	0	0	0	0	0	0	0	0	0	0	0	0	0	0	0	0	0	0	0	0	0	0	0	0	0	0	0	0	0	0	0	0	0	0	0	0	0	0	0	0	0	0	0	0	0	0	0
	spleen (SPL, 0:no metastasis/1:cancer metastasis)	0	0	0	0	0	0	0	0	0	0	0	0	0	0	0	0	0	0	0	0	0	0	0	0	0	0	0	0	0	0	0	0	0	0	0	0	0	0	0	0	0	0	0	0	0	0	0	0
	stomach (STO, 0:no metastasis/1:cancer metastasis)	0	0	0	0	0	0	0	0	0	0	0	0	0	0	0	0	0	0	0	0	0	0	0	0	0	0	0	0	0	0	0	0	0	0	0	0	0	0	0	0	0	0	0	0	0	0	0	0
	ureter (URE, 0:no metastasis/1:cancer metastasis)	0	0	0	0	0	0	0	0	0	0	0	0	0	0	0	0	0	0	0	0	0	0	0	0	0	0	0	0	0	0	0	0	0	0	0	0	0	0	0	0	0	0	0	0	0	0	0	0
Basic information	Age of patient (Age, year)	76	68	53	66	45	51	44	54	43	42	57	47	42	55	61	5	53	44	67	59	54	55	15	49	47	56	60	42	61	44	63	59	49	58	47	69	58	43	44	74	51	28	55	50	17	54	51	51
	Menopause (Menopause, 0:Premenopausal/1:Postmenopausal)	1	1	1	1	0	1	0	1	0	0	1	1	0	1	1	0	1	0	1	1	1	1	0	1	0	1	1	1	1	0	1	1	0	1	1	1	1	0	0	1	1	0	1	0	0	1	0	1
Blood test	blood platelet count (PLT, 10^9/L)	192	217	236	217	239	453	392	192	328	321	247	270	302	266	205	296	195	222	203	234	236	327	196	161	252	161	350	264	229	293	215	166	203	192	162	309	259	258	172	203	282	345	186	176	240	265	158	300
	lymphocytes percentage (LYMPH%, %)	40.8	24.4	49.4	31.9	44.4	35.1	29.7	39.2	44.4	24.1	31.7	33.44	38.54	34.64	47.3	51.94	37.53	29.5	37.99	39.34	33.84	28.86	41.45	24.65	24.33	34.8	26.02	38.34	31.6	20.94	30.45	34.11	41.5	59.17	23.27	37.3	38.34	23.61	23.52	37.94	33.03	30.55	44.46	35.77	29.7	37.3	36.6	26
	prealbumin (PA, mg/L)	221	303	229	188	352	368	301	250	214	150	253	245	254	234	248	122	259	206	362	273	268	241	255	191	240	219	322	330	367	267	254	226	297	276	293	315	312	313	324	186	302	313	373	276	180	244	189	187
Intraoperative examination	Laterality (L, 0:Unilateral/1:Bilateral)	0	1	1	0	0	0	1	0	0	1	0	0	1	0	0	0	1	0	1	0	0	0	0	0	0	1	0	0	0	0	1	0	0	0	1	0	0	1	0	0	1	0	0	1	1	0	0	0
	Ascites (A, 0:Not detected/1:Detected)	0	1	0	0	0	0	0	0	0	1	0	0	0	1	0	0	1	0	0	1	0	0	0	0	1	1	0	0	0	0	0	0	1	0	1	0	0	1	1	1	0	1	1	0	1	1	0	0
Tumor marker	CA-125 (CA-125, U/mL)	16.7	42.4	41.1	65.8	31.7	20.2	69	13.5	35.3	137.3	15.5	33.83	37.06	32.87	39.48	20.28	479.3	45.6	50.4	31.34	15.79	13.33	52.71	53.24	16.01	190.9	45.72	11.92	38.09	66.13	242.1	21.44	24.23	14.88	669.9	11.92	41.98	39.88	137.9	286.7	73.02	49.43	32.99	62.36	129.3	670.3	266.1	19.9
[truncated: 219 more columns]
